# Supplementary material for: Exploring effects of severe mental illnesses on marriages: A qualitative study from Karachi, Pakistan
Source: PLOS Glob Public Health. 2025 Dec 23;5(12):e0005652. doi: 10.1371/journal.pgph.0005652 (PMC12725543; doi:10.1371/journal.pgph.0005652)
Supplement: S1 Data — (ZIP) [file pgph.0005652.s001.zip]

Archive with 53 entries (45 files):
- Transcriptions/
- Transcriptions/Case 1 Transcripts/
- Transcriptions/Case 1 Transcripts/C1-1.docx
- Transcriptions/Case 1 Transcripts/C1-10.docx
- Transcriptions/Case 1 Transcripts/C1-11.docx
- Transcriptions/Case 1 Transcripts/C1-12.docx
- Transcriptions/Case 1 Transcripts/C1-13.docx
- Transcriptions/Case 1 Transcripts/C1-14.docx
- Transcriptions/Case 1 Transcripts/C1-15.docx
- Transcriptions/Case 1 Transcripts/C1-16.docx
- Transcriptions/Case 1 Transcripts/C1-17.docx
- Transcriptions/Case 1 Transcripts/C1-18.docx
- Transcriptions/Case 1 Transcripts/C1-19.docx
- Transcriptions/Case 1 Transcripts/C1-2.docx
- Transcriptions/Case 1 Transcripts/C1-20.docx
- Transcriptions/Case 1 Transcripts/C1-3.docx
- Transcriptions/Case 1 Transcripts/C1-4.docx
- Transcriptions/Case 1 Transcripts/C1-5.docx
- Transcriptions/Case 1 Transcripts/C1-6.docx
- Transcriptions/Case 1 Transcripts/C1-7.docx
- Transcriptions/Case 1 Transcripts/C1-8.docx
- Transcriptions/Case 1 Transcripts/C1-9.docx
- Transcriptions/Case 2-6 Transcripts/
- Transcriptions/Case 2-6 Transcripts/Case 2/
- Transcriptions/Case 2-6 Transcripts/Case 2/C2-1.docx
- Transcriptions/Case 2-6 Transcripts/Case 2/C2-2.docx
- Transcriptions/Case 2-6 Transcripts/Case 2/C2-3.docx
- Transcriptions/Case 2-6 Transcripts/Case 2/C2-4.docx
- Transcriptions/Case 2-6 Transcripts/Case 2/C2-5.docx
- Transcriptions/Case 2-6 Transcripts/Case 3/
- Transcriptions/Case 2-6 Transcripts/Case 3/C3-1.docx
- Transcriptions/Case 2-6 Transcripts/Case 3/C3-2.docx
- Transcriptions/Case 2-6 Transcripts/Case 3/C3-3.docx
- Transcriptions/Case 2-6 Transcripts/Case 3/C3-4.docx
- Transcriptions/Case 2-6 Transcripts/Case 3/C3-5.docx
- Transcriptions/Case 2-6 Transcripts/Case 3/C3-6.docx
- Transcriptions/Case 2-6 Transcripts/Case 4/
- Transcriptions/Case 2-6 Transcripts/Case 4/C4-1.docx
- Transcriptions/Case 2-6 Transcripts/Case 4/C4-2.docx
- Transcriptions/Case 2-6 Transcripts/Case 4/C4-3.docx
- Transcriptions/Case 2-6 Transcripts/Case 4/C4-4.docx
- Transcriptions/Case 2-6 Transcripts/Case 4/C4-5.docx
- Transcriptions/Case 2-6 Transcripts/Case 4/C4-6.docx
- Transcriptions/Case 2-6 Transcripts/Case 4/C4-7.docx
- Transcriptions/Case 2-6 Transcripts/Case 4/C4-8.docx
- Transcriptions/Case 2-6 Transcripts/Case 4/C4-9.docx
- Transcriptions/Case 2-6 Transcripts/Case 5/
- Transcriptions/Case 2-6 Transcripts/Case 5/C5-1.docx
- Transcriptions/Case 2-6 Transcripts/Case 5/C5-2.docx
- Transcriptions/Case 2-6 Transcripts/Case 5/C5-3.docx
- Transcriptions/Case 2-6 Transcripts/Case 6/
- Transcriptions/Case 2-6 Transcripts/Case 6/C6-1.docx
- Transcriptions/Case 2-6 Transcripts/Case 6/C6-2.docx
